# Supplementary material for: Spatiotemporal development of spinal neuronal and glial populations in the Ts65Dn mouse model of Down syndrome
Source: J Neurodev Disord. 2019 Dec 16;11:35. doi: 10.1186/s11689-019-9294-9 (PMC6913030; doi:10.1186/s11689-019-9294-9)
Supplement: Supplementary file 1 — Additional file 1: Table S1. Primers used for qRT-PCR. Table S2. Antibody information for immunohistochemistry. Extended Immunohistochemistry Conditions. [file 11689_2019_9294_MOESM1_ESM.zip]

Archive with 1 entries (1 files):
- Additional file 1/Additional file 1.docx
